# Supplementary material for: Discovery of a Novel Antimicrobial Peptide from Paenibacillus sp. Na14 with Potent Activity Against Gram-Negative Bacteria and Genomic Insights into Its Biosynthetic Pathway
Source: Antibiotics (Basel). 2025 Aug 6;14(8):805. doi: 10.3390/antibiotics14080805 (PMC12383022; doi:10.3390/antibiotics14080805)
Supplement: Supplementary file 1 [file antibiotics-14-00805-s001.zip]

Archive with 1 entries (1 files):
- antibiotics-3786277-supplementary.pdf
